# Supplementary material for: Systematic Annotation Reveals CEP Function in Tomato Root Development and Abiotic Stress Response
Source: Cells. 2022 Sep 20;11(19):2935. doi: 10.3390/cells11192935 (PMC9562649; doi:10.3390/cells11192935)
Supplement: Supplementary file 1 [file cells-11-02935-s001.zip]

Archive with 1 entries (1 files):
- cells-1893009-supplementary.pdf
